# Supplementary material for: Hypericum perforatum L. Nanoemulsion Mitigates Cisplatin-Induced Chemobrain via Reducing Neurobehavioral Alterations, Oxidative Stress, Neuroinflammation, and Apoptosis in Adult Rats
Source: Toxics. 2023 Feb 8;11(2):159. doi: 10.3390/toxics11020159 (PMC9961500; doi:10.3390/toxics11020159)
Supplement: Supplementary file 1 [file toxics-11-00159-s001.zip]

Archive with 1 entries (1 files):
- toxics-2179091-supplementary.pdf
